# Supplementary material for: A new species of Zetekella Drake from Ecuador with comments on Zetekella and Minitingis Barber (Heteroptera, Tingidae)
Source: Zookeys. 2018 Nov 15;(796):291–9. doi: 10.3897/zookeys.796.23869 (PMC6250777; doi:10.3897/zookeys.796.23869)
Supplement: XML Treatment for Zetekella henryi [file zookeys.796.23869-treatment1.xml]

<!DOCTYPE tp:taxon-treatment
  PUBLIC "-//TaxonX//DTD Taxonomic Treatment Publishing DTD v0 20100105//EN" "tax-treatment-NSO.dtd">
<tp:taxon-treatment xmlns:tp="http://www.plazi.org/taxpub"><tp:treatment-meta><kwd-group><label>Taxon classification</label><kwd><named-content xmlns:xlink="http://www.w3.org/1999/xlink" content-type="kingdom">Animalia</named-content></kwd><kwd><named-content xmlns:xlink="http://www.w3.org/1999/xlink" content-type="order">Hemiptera</named-content></kwd><kwd><named-content xmlns:xlink="http://www.w3.org/1999/xlink" content-type="family">Tingidae</named-content></kwd></kwd-group><mixed-citation publication-type="journal"><person-group><name><surname>Guidoti</surname><given-names>Marcus</given-names></name><name><surname>Guilbert</surname><given-names>Eric</given-names></name></person-group><article-title>A new species of <italic><tp:taxon-name><tp:taxon-name-part taxon-name-part-type="genus" reg="Zetekella">Zetekella</tp:taxon-name-part></tp:taxon-name></italic> Drake from Ecuador with comments on <italic><tp:taxon-name><tp:taxon-name-part taxon-name-part-type="genus" reg="Zetekella">Zetekella</tp:taxon-name-part></tp:taxon-name></italic> and <italic><tp:taxon-name><tp:taxon-name-part taxon-name-part-type="genus" reg="Minitingis">Minitingis</tp:taxon-name-part></tp:taxon-name></italic> Barber (<tp:taxon-name><tp:taxon-name-part taxon-name-part-type="suborder">Heteroptera</tp:taxon-name-part></tp:taxon-name>, <tp:taxon-name><tp:taxon-name-part taxon-name-part-type="family">Tingidae</tp:taxon-name-part></tp:taxon-name>)</article-title><source>Zookeys</source><day>15</day><month>11</month><year>2018</year><volume>2018</volume><issue>796</issue><fpage>291</fpage><lpage>299</lpage><pub-id pub-id-type="doi">10.3897/zookeys.796.23869</pub-id></mixed-citation></tp:treatment-meta><tp:nomenclature><tp:taxon-name>
            <tp:taxon-name-part taxon-name-part-type="genus" reg="Zetekella">Zetekella</tp:taxon-name-part>
            <tp:taxon-name-part taxon-name-part-type="species" reg="henryi">henryi</tp:taxon-name-part>
            <object-id xmlns:xlink="http://www.w3.org/1999/xlink" content-type="zoobank" xlink:type="simple">http://zoobank.org/733C8787-B04D-431F-B440-2EC04C13247B</object-id>
          </tp:taxon-name><tp:taxon-status xmlns:xlink="http://www.w3.org/1999/xlink" xlink:type="simple">sp. n.</tp:taxon-status><xref ref-type="fig" rid="F1">Figs 1a</xref><xref ref-type="fig" rid="F2">, 2a</xref></tp:nomenclature><tp:treatment-sec sec-type="material" id="SECID0EQNAC"><title>Material examined.</title><p>Holotype: ECUADOR, Orellana: Yasuni Research Station, 228m, <named-content xmlns:xlink="http://www.w3.org/1999/xlink" content-type="dwc:verbatimCoordinates" xlink:type="simple"><named-content content-type="geo-json" specific-use="{&#34;type&#34;:&#34;Point&#34;,&#34;coordinates&#34;:[-76.400000,-0.670000]}" id="NCID0EZNAC" xlink:type="simple">0.67°S, 76.40°W</named-content></named-content>; 1–5 Dec 2009, D. Forero, EC09_L5, Berlese. MGPhD-E369. Male, Brachypterous.</p><!--PageBreak--></tp:treatment-sec><tp:treatment-sec sec-type="diagnosis" id="SECID0E6NAC"><title>Diagnosis.</title><p>Body dark brown to blackish; cephalic spines long and thin; anterior edge of paranota not reaching the eyes; discoidal area biseriate and subcostal area irregularly quadriseriate.</p></tp:treatment-sec><tp:treatment-sec sec-type="description" id="SECID0EEOAC"><title>Description.</title><p><italic>Body</italic> oval; mostly dark brown, or blackish; collar, paranota, and lateral edge of costal area and hemelytral membrane white; tip of cephalic spines, scape and pedicel light brown (basi- and distiflagellomere missing); occipital spines lighter in color.</p><p><italic>Head</italic> with numerous, small, curved hairs and seven spines: clypeal pair non-erect; jugal spine slightly erect; frontal pair divergent; occipital pair short, strongly divergent; frontal and occipital pairs erect. Antenniferous processes spine-like, projected forward, subequal to scape in size. Scape slightly longer than pedicel, basi- and distiflagellomere missing. Interocular distance almost three times width of eye. Rostrum light brown, surpassing posterior margin of metanotum. Bucculae white, areolate; open in front, with an acutely projected antero-inferior edge; widely open posteriorly, width same as anterior region.</p><!--PageBreak--><p><italic>Pronotum</italic> mostly flat, posterior projection absent, leaving small portion of scutellum exposed. Median carinae whitish, uniseriate, composed of small cells, extending throughout pronotum. Collar biseriate and slightly elevated. Paranota slightly reflexed, broad, with four cells at widest part; anterior edge not reaching eyes. Sternal membranes whitish, areolate, uniseriate, and concave. Hemelytra ovate, inner border conspicuously concave posteriorly; clavus large, 2-seriate at widest part, inner vein straight, outer edge convex; discoidal area biseriate; cubitus whitish posteriorly after R+M junction; radius-media (R+M) white for most of length, raised, stout; subcostal area mostly 3-seriate, four rows of areolae at widest part; costal area wide, with as many as six rows of areolae, widening posteriorly; membrane shortened (specimen brachypterous); hypocosta dark brown, areolate anteriorly, but light brown, rim-like for most of length, ending at membrane. Scent-gland opening round, auricular-like, dark. Legs light brown, coxae and trochanters stout; longer, spine-like setae at posterior edge of tibiae; second tarsi long and slender. Claws long, slender, well developed.</p><p><italic>Pygophore</italic> conspicuously narrower than abdomen; dorsal rim strongly curved, almost sinuous, forming small depressions laterally and dorsally. Paramere stout at base, abruptly but consistently narrowing to very slender tip, pronounced elbow at base.</p><p><italic>Measurements</italic>: body length, 2.01; body width, 1.19; head length, 0.39; head width, 0.31; interocular width, 0.18; pronotum length, 0.35; pronotum width, 0.86; scape length, 0.06; pedicel length, 0.05.</p></tp:treatment-sec><tp:treatment-sec sec-type="remarks" id="SECID0E4OAC"><title>Remarks.</title><p>Of the three known species of <italic><tp:taxon-name><tp:taxon-name-part taxon-name-part-type="genus" reg="Zetekella">Zetekella</tp:taxon-name-part></tp:taxon-name></italic>, <italic><tp:taxon-name><tp:taxon-name-part taxon-name-part-type="genus" reg="Zetekella">Z.</tp:taxon-name-part><tp:taxon-name-part taxon-name-part-type="species" reg="henryi">henryi</tp:taxon-name-part></tp:taxon-name></italic> sp. n. is more morphologically similar to <italic><tp:taxon-name><tp:taxon-name-part taxon-name-part-type="genus" reg="Zetekella">Z.</tp:taxon-name-part><tp:taxon-name-part taxon-name-part-type="species" reg="zeteki">zeteki</tp:taxon-name-part></tp:taxon-name></italic> because of the broader paranota and hemelytra, and the long clypeal, jugal and frontal cephalic spines. It differs from <italic><tp:taxon-name><tp:taxon-name-part taxon-name-part-type="genus" reg="Zetekella">Z.</tp:taxon-name-part><tp:taxon-name-part taxon-name-part-type="species" reg="zeteki">zeteki</tp:taxon-name-part></tp:taxon-name></italic> by the thinner cephalic spines, the anterior edge of paranota not reaching the eyes, the narrower discoidal and subcostal area, and by its color pattern.</p></tp:treatment-sec><tp:treatment-sec sec-type="etymology" id="SECID0EMAAE"><title>Etymology.</title><p>This species is named after the outstanding heteropterist and dear friend Thomas Henry, on the occasion of his 70<sup>th</sup> birthday and his remarkable career and countless contributions to the study of <tp:taxon-name><tp:taxon-name-part taxon-name-part-type="suborder">Heteroptera</tp:taxon-name-part></tp:taxon-name>.</p><fig id="F1" position="float" orientation="portrait"><label>Figure 1.</label><caption><p>Dorsal habitus of <italic><tp:taxon-name><tp:taxon-name-part taxon-name-part-type="genus" reg="Zetekella">Zetekella</tp:taxon-name-part></tp:taxon-name></italic> and <italic><tp:taxon-name><tp:taxon-name-part taxon-name-part-type="genus" reg="Minitingis">Minitingis</tp:taxon-name-part></tp:taxon-name></italic> species. <bold>a</bold><italic><tp:taxon-name><tp:taxon-name-part taxon-name-part-type="genus" reg="Zetekella">Zetekella</tp:taxon-name-part><tp:taxon-name-part taxon-name-part-type="species" reg="henryi">henryi</tp:taxon-name-part></tp:taxon-name></italic> sp. n. <bold>b</bold><italic><tp:taxon-name><tp:taxon-name-part taxon-name-part-type="genus" reg="Zetekella">Z.</tp:taxon-name-part><tp:taxon-name-part taxon-name-part-type="species" reg="pulla">pulla</tp:taxon-name-part></tp:taxon-name></italic>, brachypterous specimen <bold>c</bold><italic><tp:taxon-name><tp:taxon-name-part taxon-name-part-type="genus" reg="Zetekella">Z.</tp:taxon-name-part><tp:taxon-name-part taxon-name-part-type="species" reg="pulla">pulla</tp:taxon-name-part></tp:taxon-name></italic>, macropterous specimen <bold>d</bold><italic><tp:taxon-name><tp:taxon-name-part taxon-name-part-type="genus" reg="Zetekella">Z.</tp:taxon-name-part><tp:taxon-name-part taxon-name-part-type="species" reg="zeteki">zeteki</tp:taxon-name-part></tp:taxon-name></italic><bold>e</bold><italic><tp:taxon-name><tp:taxon-name-part taxon-name-part-type="genus" reg="Minitingis">Minitingis</tp:taxon-name-part><tp:taxon-name-part taxon-name-part-type="species" reg="minusculus">minusculus</tp:taxon-name-part></tp:taxon-name></italic><bold>f</bold><italic><tp:taxon-name><tp:taxon-name-part taxon-name-part-type="genus" reg="Minitingis">Minitingis</tp:taxon-name-part><tp:taxon-name-part taxon-name-part-type="species" reg="elsae">elsae</tp:taxon-name-part></tp:taxon-name></italic>. Scale bar: 1 mm.</p></caption><graphic xmlns:xlink="http://www.w3.org/1999/xlink" xlink:href="zookeys-796-291-g001.jpg" position="float" orientation="portrait" xlink:type="simple" id="oo_242925.jpg"/></fig><fig id="F2" position="float" orientation="portrait"><label>Figure 2.</label><caption><p>Rostral reach of <italic><tp:taxon-name><tp:taxon-name-part taxon-name-part-type="genus" reg="Zetekella">Zetekella</tp:taxon-name-part></tp:taxon-name></italic> and <italic><tp:taxon-name><tp:taxon-name-part taxon-name-part-type="genus" reg="Minitingis">Minitingis</tp:taxon-name-part></tp:taxon-name></italic> species. <bold>a</bold><italic><tp:taxon-name><tp:taxon-name-part taxon-name-part-type="genus" reg="Zetekella">Z.</tp:taxon-name-part><tp:taxon-name-part taxon-name-part-type="species" reg="henryi">henryi</tp:taxon-name-part></tp:taxon-name></italic> sp. n. <bold>b</bold><italic><tp:taxon-name><tp:taxon-name-part taxon-name-part-type="genus" reg="Minitingis">M.</tp:taxon-name-part><tp:taxon-name-part taxon-name-part-type="species" reg="minusculus">minusculus</tp:taxon-name-part></tp:taxon-name></italic><bold>c</bold><italic><tp:taxon-name><tp:taxon-name-part taxon-name-part-type="genus" reg="Minitingis">M.</tp:taxon-name-part><tp:taxon-name-part taxon-name-part-type="species" reg="minusculus">minusculus</tp:taxon-name-part></tp:taxon-name></italic> abdominal groove highlighted with a red square. Scale bar: 1 mm.</p></caption><graphic xmlns:xlink="http://www.w3.org/1999/xlink" xlink:href="zookeys-796-291-g002.jpg" position="float" orientation="portrait" xlink:type="simple" id="oo_242926.jpg"/></fig><fig id="F3" position="float" orientation="portrait"><label>Figure 3.</label><caption><p>Variation observed in paranota of paratypes of <italic><tp:taxon-name><tp:taxon-name-part taxon-name-part-type="genus" reg="Minitingis">Minitingis</tp:taxon-name-part><tp:taxon-name-part taxon-name-part-type="species" reg="minusculus">minusculus</tp:taxon-name-part></tp:taxon-name></italic>. Scale bar: 0.25 mm.</p></caption><graphic xmlns:xlink="http://www.w3.org/1999/xlink" xlink:href="zookeys-796-291-g003.jpg" position="float" orientation="portrait" xlink:type="simple" id="oo_242927.jpg"/></fig><!--PageBreak--><sec sec-type="Key to Zetekella and Minitingis" id="SECID0E4GAE"><title>Key to <italic><tp:taxon-name><tp:taxon-name-part taxon-name-part-type="genus" reg="Zetekella">Zetekella</tp:taxon-name-part></tp:taxon-name></italic> and <italic><tp:taxon-name><tp:taxon-name-part taxon-name-part-type="genus" reg="Minitingis">Minitingis</tp:taxon-name-part></tp:taxon-name></italic></title><table-wrap content-type="key" position="anchor" orientation="portrait"><table id="TID0ETLAC" rules="all"><tbody><tr><td rowspan="1" colspan="1">1</td><td rowspan="1" colspan="1">Rostrum conspicuously surpassing posterior edge of metathorax, reaching second or third abdominal segment, abdominal groove present</td><td rowspan="1" colspan="1">
                      <bold>2</bold>
                    </td></tr><tr><td rowspan="1" colspan="1">–</td><td rowspan="1" colspan="1">Rostrum surpassing posterior edge of metathorax, or not; not reaching second abdominal segment, abdominal groove absent</td><td rowspan="1" colspan="1">
                      <bold>3</bold>
                    </td></tr><tr><td rowspan="1" colspan="1">2</td><td rowspan="1" colspan="1">Costal area with alternate, conspicuous black and white quadrate marks, and 4 rows of areolae</td><td rowspan="1" colspan="1"><bold><italic><tp:taxon-name><tp:taxon-name-part taxon-name-part-type="genus" reg="Minitingis">M.</tp:taxon-name-part><tp:taxon-name-part taxon-name-part-type="species" reg="elsae">elsae</tp:taxon-name-part></tp:taxon-name></italic></bold> (Fig. <xref ref-type="fig" rid="F1">1f</xref>)</td></tr><tr><td rowspan="1" colspan="1">–</td><td rowspan="1" colspan="1">Costal area without alternate black and white marks, and with 2 rows of areolae</td><td rowspan="1" colspan="1"><bold><italic><tp:taxon-name><tp:taxon-name-part taxon-name-part-type="genus" reg="Minitingis">M.</tp:taxon-name-part><tp:taxon-name-part taxon-name-part-type="species" reg="minusculus">minusculus</tp:taxon-name-part></tp:taxon-name></italic></bold> (Figs <xref ref-type="fig" rid="F1">1e</xref>, <xref ref-type="fig" rid="F2">2b, c</xref>, <xref ref-type="fig" rid="F3">3</xref>)</td></tr><tr><td rowspan="1" colspan="1">3</td><td rowspan="1" colspan="1">Paranota wide, with 4 to 5 rows of cells; costal area with at least 4 rows of cells</td><td rowspan="1" colspan="1">
                      <bold>4</bold>
                    </td></tr><tr><td rowspan="1" colspan="1">–</td><td rowspan="1" colspan="1">Paranota narrow, about half as wide as head, with 2 rows and a few cells irregularly placed; costal area with 2 rows of cells</td><td rowspan="1" colspan="1"><bold><italic><tp:taxon-name><tp:taxon-name-part taxon-name-part-type="genus" reg="Zetekella">Z.</tp:taxon-name-part><tp:taxon-name-part taxon-name-part-type="species" reg="pulla">pulla</tp:taxon-name-part></tp:taxon-name></italic></bold> (Fig. <xref ref-type="fig" rid="F1">1b</xref>, <xref ref-type="fig" rid="F1">1c</xref>)</td></tr><tr><td rowspan="1" colspan="1">4</td><td rowspan="1" colspan="1">Body brownish, anterior edge of paranota reaching eyes, discoidal area mostly 3-seriate, subcostal mostly 4-seriate</td><td rowspan="1" colspan="1"><bold><italic><tp:taxon-name><tp:taxon-name-part taxon-name-part-type="genus" reg="Zetekella">Z.</tp:taxon-name-part><tp:taxon-name-part taxon-name-part-type="species" reg="zeteki">zeteki</tp:taxon-name-part></tp:taxon-name></italic></bold> (Fig. <xref ref-type="fig" rid="F1">1d</xref>)</td></tr><tr><td rowspan="1" colspan="1">–</td><td rowspan="1" colspan="1">Body dark brown or blackish, with collar, paranota, radius-media and lateral part of costal area and elytral membrane white, discoidal area mostly biseriate, subcostal irregularly quadriseriate</td><td rowspan="1" colspan="1"><bold><italic><tp:taxon-name><tp:taxon-name-part taxon-name-part-type="genus" reg="Zetekella">Z.</tp:taxon-name-part><tp:taxon-name-part taxon-name-part-type="species" reg="henryi">henryi</tp:taxon-name-part></tp:taxon-name></italic> sp. n.</bold> (Figs <xref ref-type="fig" rid="F1">1a</xref>, <xref ref-type="fig" rid="F2">2a</xref>)</td></tr></tbody></table></table-wrap></sec></tp:treatment-sec></tp:taxon-treatment>
